# Supplementary material for: Characterizing intersecting social determinants of health during pregnancy: a descriptive cross-sectional analysis from a northern New England health system
Source: Front Med (Lausanne). 2025 Dec 17;12:1658735. doi: 10.3389/fmed.2025.1658735 (PMC12753359; doi:10.3389/fmed.2025.1658735)
Supplement: Supplementary file 1 [file Table_1.xlsx]

## Sheet: SDOH Questions
APPENDIX 1: SOCIAL DETERMINANTS OF HEALTH DOMAINS, QUESTIONS, AND RISK CRITERIA
Domain	Date(s) active	Question	Unknown	Low Risk	Medium Risk	High Risk
Financial Stress	Always	How hard is it for you to pay for the very basics like food, housing, medical care, and heating?	Decline (98)	Not hard at all (5) Not very hard (4)	Somewhat hard (3)	Hard (2) Very hard (1)
Food Insecurity: Risk is determined by higher scoring question.	Always	Within the past 12 months, you worried that your food would run out before you got the money to buy more.	Decline (98)	Never True (1)	Sometimes true (2)	Often true (3)
	Always	Within the past 12 months, the food you bought just didn’t last and you didn’t have money to get more.	Decline (98)	Never True (1)	Sometimes true (2)	Often true (3)
Housing Stability: Risk is determined by highest scoring question.	Always	In the last 12 months, was there a time when you were not able to pay the mortgage or rent on time?	Decline (3)	No (2)		Yes (1)
	5/20/2024 - current	In the last 12 months, how many places have you lived?	Blank	1		2+
	5/20/2024 - current	In the last 12 months, was there a time when you did not have a steady place to sleep or slept in a shelter (including now)?	Decline (3)	No (2)		Yes (1)
Transportation Needs: Risk is determined by higher scoring question.	Always	In the past 12 months, has lack of transportation kept you from medical appointments or from getting medications?	Decline (98)	No (2)		Yes (1)
	Always	In the past 12 months, has lack of transportation kept you from meetings, work, or from getting things needed for daily living?	Decline (98)	No (2)		Yes (1)
Literacy	Always	HOW OFTEN DO YOU NEED TO HAVE SOMEONE HELP YOU WHEN YOU READ INSTRUCTIONS,PAMPHLETS,OR OTHER WRITTEN MATERIAL FROM YOUR DOCTOR OR PHARMACY	Decline (98)	Never (1) Rarely (2)		Sometime (3) Often (4) Always (5)
Social Isolation: Risk is determined by higher scoring question.	01/2022 - 05/2023	HOW OFTEN DO YOU FEEL THAT YOU LACK COMPANIONSHIP	Decline (98)	Hardly ever (1)		Some of the time (2) Often (3)
	01/2022 - 05/2023	HOW OFTEN DO YOU FEEL LEFT OUT	Decline (98)	Hardly ever (1)		Some of the time (2) Often (3)
	Always	HOW OFTEN DO YOU FEEL ISOLATED FROM OTHERS	Decline (98)	Hardly ever (1)		Some of the time (2) Often (3)
